# Supplementary material for: Variations in the Circle of Willis in a large population sample using 3D TOF angiography: The Tromsø Study
Source: PLoS One. 2020 Nov 3;15(11):e0241373. doi: 10.1371/journal.pone.0241373 (PMC7608873; doi:10.1371/journal.pone.0241373)
Supplement: S2 File — (XLSX) [file pone.0241373.s002.xlsx]

## Sheet: Sheet1
Qiu (2015) translated to, and compared with Hindenes (2020)
		Notes:	Color green:	That there is no notable contradictions in how the CoW classifications can be compared between the studies.												Sum of dataframe:
			Male only:	Qiu et al. included only men.													2246
			Non-lateral:	There is no specification of lateralization in Qiu et al., and the anterior/posterior part of the CoW is assessed separately,												Reported (Qiu 2015) n:
				but the lateral notation in Hindenes was removed for the sake of comparing the studies directly.													2246
		Morphological variation of CoW as presented in Qiu et al. 2015: Original								Posterior part
		Translation to:	Qiu as Hindenes	O	O	O	2Pc	Pc	Pc	PcP	P	P	2P	Pc		Summation of row and column translated variants independently, except O:
		Qiu as Hindenes	Variants: As Qiu	a	b	c	d	e	f	g	h	i	j	k		A	95	0.0422974
		O	I	143	16	44	593	287	47	31	34	17	8	17		P	100
		O	II	27	3	17	160	70	12	10	11	6	2	7		2P	27
	Anterior part	O	III	16	0	9	109	40	10	8	5	1	2	3		Ac	386	0.171861
		A	IV	2	2	7	43	18	10	5	2	2	3	1		Pc	631
		Ac	V1	42	6	27	159	93	9	7	9	11	12	0		2Pc	1064
		Ac	V2	0	0	0	0	2	4	2	2	0	0	1		PcP	63
			Qiu (2015)			Qiu (2015)							Qiu (2015) reordered:				Reordered to match Qiu (all not possible to include):				Raw print from R:				Only percents from R:
			Joint types (Qiu to Hindenes):			Joint types (Qiu to Hindenes): (Joint with anterior or posterior complete "O")							Qiu to non-lateral Hindenes:				Non-lateral Hindenes et al 2020				Non-lateral Hindenes et al 2020				Non-lateral Hindenes et al 2020
				Frequency			Frequency							Proportion	Percentage			Percentage				Number (Percentage)				Percentage
			O	275		A	11						O	0.12244	12.244		O	11.9			2Pc	518 (27.8)			2Pc	27.8
			A2Pc	43		Ac	75						A2Pc	0.0191451	1.91451		A2Pc	1.6			Pc	364 (19.5)			Pc	19.5
			APc	29		2Pc	862						APc	0.0129118	1.29118		APc	1.1			O	221 (11.9)			O	11.9
			APcP	5		Pc	493						APcP	0.00222618	0.222618		APcP	1.6			Ac2Pc	173 (9.3)			Ac2Pc	9.3
			AP	4		PcP	49						AP	0.00178094	0.178094		AP	0.6			PcP	115 (6.2)			PcP	6.2
			A2P	3		P	74						A2P	0.00133571	0.133571		A2P	0.2			AcPc	109 (5.8)			AcPc	5.8
			Ac2Pc	159		2P	12						Ac2Pc	0.0707925	7.07925		Ac2Pc	9.3			P	84 (4.5)			P	4.5
			AcPc	109									AcPc	0.0485307	4.85307		AcPc	5.8			Ac	49 (2.6)			Ac	2.6
			AcPcP	9									AcPcP	0.00400712	0.400712		AcPcP	2.1			AcPcP	39 (2.1)			AcPcP	2.1
			AcP	22									AcP	0.00979519	0.979519		AcP	1.9			AcP	36 (1.9)			AcP	1.9
			Ac2P	12									Ac2P	0.00534283	0.534283		Ac2P	0.8			APcP	30 (1.6)			A2Pc	1.6
													A	0.0048976	0.48976		A	0.6			A2Pc	29 (1.6)			APcP	1.6
			Sum of joint types:										Ac	0.0333927	3.33927		Ac	2.6			2P	21 (1.1)			2P	1.1
				2246									2Pc	0.383793	38.3793		2Pc	27.8			APc	21 (1.1)			APc	1.1
													Pc	0.219501	21.9501		Pc	19.5			Ac2P	14 (0.8)			Ac2P	0.8
													PcP	0.0218166	2.18166		PcP	6.2			A	12 (0.6)			A	0.6
													P	0.0329475	3.29475		P	4.5			AP	12 (0.6)			AP	0.6
													2P	0.00534283	0.534283		2P	1.1			A2P	4 (0.2)			A2P	0.2
													Sum:	1	100		Sum:	99.2			AcPV	2 (0.1)			AcPV	0.1
																	Not Included:	0.8			I	2 (0.1)			I	0.1
																					2AAc2Pc	1 (0.1)			2AAc2Pc	0.1
												Num:	Difference in frequency of non-lateral CoW variants (Percentage points) between the two stuies.								2MAPc	1 (0.1)			2MAPc	0.1
												1	O	0.343989							AAc2Pc	1 (0.1)			AAc2Pc	0.1
												2	A2Pc	0.314515							I2Pc	1 (0.1)			I2Pc	0.1
												3	APc	0.191184							IA	1 (0.1)			IA	0.1
												4	APcP	1.37738							IPc	1 (0.1)			IPc	0.1
												5	AP	0.421906							M2Pc	1 (0.1)			M2Pc	0.1
												6	A2P	0.0664292							MA	1 (0.1)			MA	0.1
												7	Ac2Pc	2.22075							PcPV	1 (0.1)			PcPV	0.1
												8	AcPc	0.946928
												9	AcPcP	1.69929
												10	AcP	0.920481
												11	Ac2P	0.265717
												12	A	0.11024
												13	Ac	0.73927
												14	2Pc	10.5793
												15	Pc	2.45013
												16	PcP	4.01834
												17	P	1.20525
												18	2P	0.565717
													Summary statistics (Percentage points):
													Sum:	28.4369	Max:	10.5793
															Min:	0.0664292
													Mean:	1.57983
													Median:	0.829875
													Note: The comparison is a result from 99.2% of Hindenes (2020). i.e. there is a 0.8 percent point bias.
